# Supplementary material for: Optimization of Rhodococcus erythropolis JCM3201T Nutrient Media to Improve Biomass, Lipid, and Carotenoid Yield Using Response Surface Methodology
Source: Microorganisms. 2023 Aug 24;11(9):2147. doi: 10.3390/microorganisms11092147 (PMC10534354; doi:10.3390/microorganisms11092147)
Supplement: Supplementary file 1 [file microorganisms-11-02147-s001.zip]

Archive with 1 entries (1 files):
- microorganisms-2568089-supplementary.pdf
